# Supplementary material for: Allogeneic Serum and Macromolecular Crowding Maintain Native Equine Tenocyte Function in Culture
Source: Cells. 2022 May 5;11(9):1562. doi: 10.3390/cells11091562 (PMC9103545; doi:10.3390/cells11091562)
Supplement: Supplementary file 1 [file cells-11-01562-s001.zip]

Archive with 1 entries (1 files):
- cells-1669769-supplementary.pdf
